# Supplementary material for: E-Health Psychological Intervention for COVID-19 Healthcare Workers: Protocol for its Implementation and Evaluation
Source: Int J Environ Res Public Health. 2022 Oct 5;19(19):12749. doi: 10.3390/ijerph191912749 (PMC9566813; doi:10.3390/ijerph191912749)
Supplement: Supplementary file 1 [file ijerph-19-12749-s001.zip]

Archive with 2 entries (2 files):
- ijerph-1901794-supplementary-Document S2.pdf
- ijerph-1901794-supplementary-Table S1.pdf
